# Supplementary material for: Mitochondrial HSC70-1 Regulates Polar Auxin Transport through ROS Homeostasis in Arabidopsis Roots
Source: Antioxidants (Basel). 2022 Oct 15;11(10):2035. doi: 10.3390/antiox11102035 (PMC9598091; doi:10.3390/antiox11102035)
Supplement: Supplementary file 1 [file antioxidants-11-02035-s001.zip]

Archive with 1 entries (1 files):
- antioxidants-1940761-supplementary.pdf
